# Supplementary material for: Predictive Factors for Response to Percutaneous Bleomycin in Lymphatic–Venous Malformations of the Head and Neck
Source: J Clin Med. 2025 Jun 25;14(13):4505. doi: 10.3390/jcm14134505 (PMC12249929; doi:10.3390/jcm14134505)
Supplement: Supplementary file 1 [file jcm-14-04505-s001.zip]

Archive with 1 entries (1 files):
- jcm-3597430-supplementary.pdf
